# Supplementary material for: Consumer-oriented review of digital diabetes prevention programs: insights from the CDC’s diabetes prevention recognition program
Source: Front Clin Diabetes Healthc. 2025 Apr 16;6:1562108. doi: 10.3389/fcdhc.2025.1562108 (PMC12040819; doi:10.3389/fcdhc.2025.1562108)
Supplement: Supplementary file 1 [file Table1.xlsx]

## Sheet: Sheet1
Supplementary Table 1: Included dDPPs in Review
Legend is reported at the bottom of the table.
dDPP Name	Website	Website Source	CDC Recognition Level
9amHealth	https://join9am.com/diabetes-prevention-program	Google	Pending
Allen County Health Department	https://www.allencountyhd.com/diabetes-prevention-control	Google	Preliminary
American Cosmetic Association	https://www.cosmeticassociation.org/diabetes-prevention-program/	CDC	Pending
Arkansas Department of Health	Could Not Be Identified	N/A	Pending
Betr Health	https://betrhealth.com/	Google	Full Plus
Blair Regional YMCA	Could Not Be Identified	N/A	Preliminary
Brook Health LLC	https://pages.brook.health/plus-dpp-ih/	Google	Pending
Bryan Diabetes Center	https://www.bryanhealth.com/services/diabetes/diabetes-treatment-education-programs/	CDC	Preliminary
Central District Health Department**	https://cdhd.ne.gov/what-we-do/preventing-type-2-diabetes.html	Google	Preliminary
CentraState Health Care System	https://www.livelifewellnj.com/	CDC	Preliminary
CHI Health St. Mary's	Could Not Be Identified	N/A	Preliminary
Christ Community Church	Could Not Be Identified	N/A	Pending
Commonwealth of Pennsylvania	Could Not Be Identified	N/A	Pending
Cray Diabetes Self-Management Center, The University of Kansas Health System	https://events.kansashealthsystem.com/prediabetes-and-diabetes-prevention	Google	Preliminary
Diabetes360.AI, LLC	https://www.riversidediabetes.com/dpp	CDC	Pending
ECHN-Manchester Memorial Hospital	https://www.echn.org/services/diabetes/diabetes-prevent-t2-program/	CDC	Preliminary
Employers' Advanced Cooperative on Healthcare	https://www.eachmember.org/diabetes-prevention-program/	CDC	Preliminary
FL-DOH Flagler County Diabetes Education Center	Could Not Be Identified	N/A	Pending
Florida Department of Health Bay County	https://www.floridahealth.gov/diseases-and-conditions/diabetes/Diabetes-Prevention-Program/index.html	Google	Preliminary
Florida Department of Health in Lake County	https://lake.floridahealth.gov/programs-and-services/wellness-programs/national-diabetes-prevention.html	Google	Preliminary
Florida Department of Health in St. Lucie County	https://www.floridahealth.gov/diseases-and-conditions/diabetes/Diabetes-Prevention-Program/index.html	Google	Pending
Foundation for Wellness	https://womansfoundation.com/dpp/	CDC	Pending
Four Corners Health Department	https://fourcorners.ne.gov/programs-services-2/diabetes-resources/	Google	Pending
Gallatin City-County Health Department	https://www.healthygallatin.org/community-health/wellness-classes/	CDC	Full Plus
Good Measures LLC	https://www.goodmeasures.live/	CDC	Full
Grace Fitness	https://www.gracefitnessdsm.org/diabetes-prevention-program	CDC	Pending
Greater Wyoming Valley Area YMCA	https://wvymca.org/diabetes-prevention/	CDC	Preliminary
Greene County Medical Center	Could Not Be Identified	N/A	Pending
HabitNu	https://www.habitnu.com/	CDC	Full
Haskell Indian Health Center	https://www.ihs.gov/oklahomacity/healthcarefacilities/haskell/	CDC	Preliminary
Heali AI	https://www.heali.com/	Google	Full Plus
Health Promotion Council of Southeastern Pennsylvania, Inc.	Could Not Be Identified	N/A	Preliminary
Health U*	https://teamhealthu.com/	CDC	Pending
Hope 80-20**	https://hope8020.com/	Google	Full
Immanuel	Could Not Be Identified	N/A	Pending
incentaHEALTH	https://dpp.incentahealth.com/	CDC	Full
Independent Living CNTR of the Hudson Valley, Inc	Could Not Be Identified	N/A	Pending
Indianapolis Fire Department	Could Not Be Identified	N/A	Preliminary
Inspiring Communities	https://www.inspiringcommunities.org/workshops/	CDC	Full Plus
Johnson County Department of Health & Environment	https://www.jocogov.org/department/health/livewell-johnson-county/prevent/diabetes-prevention-program	Google	Pending
Johnson County Health Department	https://www.jocogov.org/department/health/livewell-johnson-county/prevent/diabetes-prevention-program	Google	Preliminary
KTA Puainako Pharmacy	https://www.ktasuperstores.com/pharmacy-health#:~:text=Join%20a%20KTA%20Pharmacist%20for,introduction%20to%20diabetes%20and%20prediabetes.	Google	Preliminary
Lake Cumberland District Health Department	Could Not Be Identified	N/A	Preliminary
Lark	https://www.lark.com/diabetes-prevention	CDC	Full
Lexington Fayette County Health Department	https://www.lfchd.org/diabetes/	Google	Preliminary
Lifetime DPP LLC	https://www.lifetimedpp.com/	Google	Pending
Luminis Health Community Health Improvement	https://www.luminishealth.org/en/classes-events?language_content_entity=en	Google	Preliminary
Medical University of South Carolina	https://muschealth.org/medical-services/population-health/diabetes-prevention-program	CDC	Preliminary
Medicalincs	https://www.medicalincs.com/healthcare-consulting-and-management-service-suite/medicalincs-diabetes-prevention-program-dpp	Google	Pending
Mercy Health System	https://www.mercy.net/prediabetes	CDC	Pending
Newtopia Inc.	https://www.newtopia.com/programs/#program-diabetes	Google	Full Plus
Noom, Inc.	https://web.noom.com/diabetes-prevention-program/	CDC	Full Plus
North Dakota Pharmacy Diabetes Prevention	https://www.hhs.nd.gov/health/diseases-conditions-and-immunization/north-dakota-diabetes-prevention-control-program	Google	Pending
Nucareway Health Services	https://www.nucareway.com/health-care-staffing-and-training-diabetes-prevention-program	CDC	Full Plus
Nutrition For Longevity	https://nutritionforlongevity.com/pages/diabetespreventionprogram	CDC	Pending
Offshift	https://offshift.ai/	Google	Pending
Omada Health	https://www.omadahealth.com/for-individuals/prediabetes	CDC	Full
Orange County Medical Clinic	Could Not Be Identified	N/A	Pending
Our Health in Harmony	https://arlenefigueroa.com/dpp	CDC	Pending
Pack Health	http://www.packhealth.com/	CDC	Full Plus
Panhandle Public Health District	https://www.pphd.org/Pages/dpp.htm	Google	Preliminary
Parkview Health System, Inc	https://www.parkview.com/blog/reversing-prediabetes-with-the-parkview-diabetes-prevention-program	Google	Pending
Penn Highlands Healthcare	https://www.phhealthcare.org/service/diabetes-and-nutrition-wellness	Google	Pending
Penn State Health Milton S. Hershey Medical Center	https://www.pennstatehealth.org/services-treatments/type-2-diabetes-mellitus	Google	Pending
Pike County Health Department	https://pikecountyhealth.com/diabetes-prevention/	Google	Pending
Prince George's County Health Dept., Maryland	https://www.princegeorgescountymd.gov/departments-offices/health/health-and-wellness/preventionlink/national-diabetes-prevention-program	Google	Preliminary
ProVention Health Foundation	Could Not Be Identified	N/A	Pending
Regents Medical Center	Could Not Be Identified	N/A	Pending
River Valley Regional YMCA-Bradford County Branch	https://www.rvrymca.org/bradford-county/wellness/bradford-wellness-programs	Google	Pending
Sac and Fox Tribe of the Mississippi in Iowa	Could Not Be Identified	N/A	Preliminary
Sanford Health - Fargo region	Could Not Be Identified	N/A	Pending
Shane's Pharmacy	Could Not Be Identified	N/A	Pending
Sharecare	https://pagemanager.sharecare.com/pages/sharecare-diabetes#diabetes-prevention-program	Google	Pending
South Heartland District Health Department	https://southheartlandhealth.ne.gov/vnews/display.v/ART/66cf98df0c6db	Google	Preliminary
Surf Health & Wellness	https://surfhealthcare.com/	Google	Pending
Swap Health	https://care.swaphealth.com/courses/Swap%20Health%20Diabetes%20Prevention%20Program	Google	Pending
Teladoc, and its subsidiaries Retrofit and Livongo	https://www.livongo.com/diabetes-prevention	CDC	Full
The Queen's Health Systems	Could Not Be Identified	N/A	Preliminary
The University of Iowa - Employee Well-Being	https://hr.uiowa.edu/employee-well-being/livewell/diabetes-prevention-program	Google	Preliminary
Times Pharmacy	https://www.timespharmacyhawaii.com/services/prediabetes-education-program	Google	Preliminary
Transform10	https://www.transform10.com/	Google	Pending
Trinity Health	https://www.holy-cross.com/services/diabetes-care/prevention-program	CDC	Full Plus
UKSM Wichita MPA Center for Health Care	Could Not Be Identified	N/A	Preliminary
UnityPoint Health-Trinity Muscatine Public Health	https://www.unitypoint.org/locations/unitypoint-health--trinity-diabetes-center	Google	Pending
UPMC Western Maryland	https://www.wmhs.com/diabetes-prevention-program-dpp/	Google	Full Plus
Vanderburgh County Health Department	https://vanderburghhealth.org/diabetes-prevention-program/	Google	Full Plus
Vida Health	https://www.vida.com/our-programs/	Google	Preliminary
Viora Health	https://viorahealth.com/about-us/	Google	Full Plus
Virgin Pulse	https://community.virginpulse.com/vp-transform-for-prediabetes-solution	CDC	Preliminary
Washington County Health Department	https://washcohealth.org/wchd-programs/national-diabetes-prevention-program/	CDC	Full Plus
Washoe Tribal Health	Could Not Be Identified	N/A	Preliminary
Welldoc	https://www.welldoc.com/	Google	Pending
WellLife by Schneck	Could Not Be Identified	N/A	Pending
Westchester Independent Living Center	https://www.wilc.org/diabetes-prevention-program/	CDC	Preliminary
Whatley Health Services, Inc.	https://whatleyhealth.org/cyl2/	CDC	Pending
Willow Laboratories	https://nutuapp.com/	Google	Pending
Yumlish	https://www.yumlish.com	CDC	Preliminary
Supplementary Table 1. Included dDPPs in the review. Website sources marked as "N/A" indicate dDPPs for which the CDC did not provide a website, and no website was identified during manual searches. *Indicates a CDC-listed website that was broken, and no functional website could be identified via Google search. **Indicates a CDC-listed website that was broken but was updated with a functional web…
