# Supplementary material for: Consumer-oriented review of digital diabetes prevention programs: insights from the CDC’s diabetes prevention recognition program
Source: Front Clin Diabetes Healthc. 2025 Apr 16;6:1562108. doi: 10.3389/fcdhc.2025.1562108 (PMC12040819; doi:10.3389/fcdhc.2025.1562108)
Supplement: Supplementary file 2 [file Table2.xlsx]

## Sheet: Sheet1
Supplementary Table 2: dDPP Deep Dives
Legend is reported at the bottom of the table.
dDPP Name	Demonstrations of Credibility	Performance Data	Program Features
9amHealth	CDC Recognition(Not Specified), Claims of Endorsement(American Diabetes Association, American Heart Association)	Not Included	Health Dashboard, Human Coaching, Self-Paced, Duration, Digital Scale [I], Mobile App [Diet/Exercise]
Betr Health	CDC Recognition(Not Specified)	A1C reduced by 1.4% within 90 days, 100000+ previous participants, 95% would recommend to a friend	AI Recommendations, Digital Scale [I], Activity Tracker [I]
Brook Health LLC	CDC Recognition(Not Specified), News Articles/Media Attention(Western New York Health Plan Partners with Brook to Bring Their Members a Diabetes Prevention Program)	Sum of Weight Loss Among Participants (29,435 pounds lost in 2021)	Digital Scale [O], Activity Tracker [O], Health Dashboard, Human Coaching, Demo Videos, Duration
Diabetes360.AI, LLC	Not Included	Not Included	Health Dashboard, Human Coaching, Self-Paced, Duration
Employers' Advanced Cooperative on Healthcare	CDC Recognition(Not Specified)	Not Included	Health Dashboard, Human Coaching, Self-Paced, Demo Videos, Video Library, Duration, Mobile App [Diet/Exercise], Nutrition Tracker
Good Measures LLC	Company Publications/White Papers(1 available with link)	A1C change (-1.5%), Retention Rate (87%), 74% Blood pressure maintenance or improvement	Health Dashboard, Human Coaching, Demo Videos, Video Library, Telehealth
HabitNu	CDC Recognition(Not Specified), Claims of Endorsement(Charleston Digital Corridor, UVA Health, UVA Health School of Medicine, Trinity Health, Metro Health, American Diabetes Association, YMCA, Withings, CDC(Centers for Disease Control and Prevention), Virginia Department of Health, Tampa General Hospital, Solera Health, Missouri Department of Health & Senior Services, Ohio Department of Health, U…	% of people meeting 5% weight loss (69%), 1M+ total pounds lost, 85000 total participants enrolled, 90% program completion rate, 58% reduction in risk of developing T2D, 66% lower their blood pressure from hypertensive to normal	Health Dashboard, Human Coaching, Self-Paced, AI Recommendations, Activity Tracker [I], BP Monitor [I], Nutrition Tracker, Telehealth
Heali AI	Claims of Endorsement(UCLA Health, Tufts Medical Center, Simmons University, Boston Heart Diagnostics)	Not Included	AI Meal Detection, Nutrition Tracker
incentaHEALTH	CDC Recognition(Full)	Not Included	Health Dashboard, Human Coaching, Demo Videos, Video Library, Digital Scale [I], Activity Tracker [I], Mobile App [Diet/Exercise], Nutrition Tracker, Telehealth
Lark	Clinically Validated Publications(4+), Company Publications/White Papers(4 available with links), CDC Recognition(full), Claims of Endorsement(HITRUST CSF Certified, CDC)	Average Weight Loss (9.6 lbs), Average % Weight Loss (5.3%), % of people meeting >5% weight loss (40%), Number of members/participants company claims to have used their product (2M+)	Health Dashboard, Reminders [Med/Meal], Human Coaching, Demo Videos, AI Recommendations, AI Chat, Digital Scale [O,I], Activity Tracker [O,I], Mobile App [Diet/Exercise], Nutrition Tracker, Telehealth
Lifetime DPP LLC	Not Included	Not Included	Human Coaching, Self-Paced, Telehealth
Newtopia Inc.	Clinically Validated Publications(1), CDC Recognition(Not Specified)	Average % Weight Loss (5%), % of people meeting >5% weight loss (36%), 18% Drop at least one BMI category), Average change in A1C (-0.6%), Retention Rate (76-93%).	Digital Scale [I], Activity Tracker [I], Nutrition Tracker, Telehealth, Health Dashboard, Human Coaching, Demo Videos, Video Library, Duration
Noom, Inc.	Clinically Validated Publications(1), CDC Recognition(Full), News Articles/Media Attention(New York Times, Women's health, Shape, Consumer Reports, TC)	Average % Weight Loss (5%)	Health Dashboard, Human Coaching, Self-Paced, Demo Videos, Video Library, Duration, Mobile App [Diet/Exercise], Nutrition Tracker, Telehealth
Nutrition For Longevity	CDC Recognition(Not Specified)	Average % weight loss (5%)	Health Dashboard, Human Coaching, Self-Paced, Duration, Mobile App [Diet/Exercise]
Omada Health	Clinically Validated Publications(20+), Company Publications/White Papers(20+)	% of people meeting >5% weight loss (19%), % of participants with normal A1C after completing program (58%)	Health Dashboard, Self-Paced, Video Library, Digital Scale [I], Activity Tracker [I], CGM [I], BP Monitor [I], Nutrition Tracker
Our Health in Harmony	CDC Recognition(Not Specified)	Not Included	Health Dashboard, Human Coaching, Self-Paced, Demo Videos, Video Library, Duration, Mobile App [Diet/Exercise], Nutrition Tracker
Panhandle Public Health District	Company Publications/White Papers(Published in NACCHO Exchange and Nebraska Medicine), NACCHO Model Practice Award, CDC Recognition(Not Specified)	Sum of weight loss among all participants (1,200+ participants have lost 11,000 pounds)	Human Coaching, Demo Videos, Duration
Sharecare	CDC Recognition(Not Specified)	Not Included	Health Dashboard, Human Coaching, Duration, Mobile App [Diet/Exercise], Nutrition Tracker, Telehealth
Surf Health & Wellness	CDC Recognition(Not Specified)	Not Included	Health Dashboard, Self-Paced, Video Library, Activity Tracker [I], CGM [I], Mobile App [Diet/Exercise], Heart Monitor [I]
Swap Health	CDC Recognition(Not Specified)	Not Included	Human Coaching, Video Library, Meal Delivery, Nutrition Tracker, Telehealth
Teladoc, and its subsidiaries Retrofit and Livongo	Not Included	Not Included	Health Dashboard, Self-Paced, Digital Scale [O], Nutrition Tracker, Telehealth
Times Pharmacy	Not Included	Not Included	Human Coaching, Video Library, Duration
Transform10	CDC Recognition(Not Specified)	Not Included	Human Coaching, Digital Scale [I], Nutrition Tracker
Vida Health	Clinically Validated Publications	Average % weight loss (7-10%), Average change in A1C (-1.4%)	Health Dashboard, Human Coaching, Demo Videos, Video Library, Activity Tracker [I], CGM [I], Mobile App [Diet/Exercise], Nutrition Tracker, Telehealth
Viora Health	Claims of Endorsement(AHA, NIH, NSF), Awards Received(J and J award, AHA social impact, Cigna matter startup Tech company of the year)	Average % weight loss (5%), Average change in A1C (3%), Program Completion Rate (80%)	Human Coaching, Self-Paced, Meal Delivery, AI Recommendations, Telehealth
Virgin Pulse	Clinically Validated Publications(2), CDC Recognition(Not Specified), Claims of Endorsement(ADA)	Not Included	Health Dashboard, Human Coaching, Demo Videos, Video Library, Duration, AI Meal Detection, Digital Scale [I], Activity Tracker [I], Mobile App [Diet/Exercise], Nutrition Tracker, Telehealth
Welldoc	Clinically Validated Publications(90+), Claims of Endorsement(Wall Street Journal, The Economist, VeryWell Health, MyVCM Trust Network, Tech Times), Awards Received(Top 50 Healthcare Technology Companies, Artificial Intelligence Excellence Award), 11 510(k) FDA Clearances, 48 patents	7.2-12 mmHg Blood Pressure Reduction, 6% weight loss in 6 months, -1.9% A1C change	Health Dashboard, Demo Videos, AI Recommendations, Digital Scale [I], Activity Tracker [I], CGM [I], BP Monitor [I]
Willow Laboratories	News Articles/Media Attention(Featured in First(For Women), Healthline, AskMen)	Not Included	Health Dashboard, Human Coaching, Self-Paced, Demo Videos, Video Library, Duration, Digital Scale [O,I], Nutrition Tracker [I], Telehealth
Yumlish	CDC Recognition(Not Specified), Claims of Endorsement(ADA)	Not Included	Human Coaching, Self-Paced, Demo Videos, Video Library, Duration, Meal Delivery, Telehealth
Supplementary Table 2. dDPP deep dives. Abbreviations: ADA, American Diabetes Association; AHA, American Heart Association; CDC, Centers for Disease Control and Prevention; dDPP, digital Diabetes Prevention Program; FDA, Food and Drug Administration; J&J, Johnson & Johnson; NACCHO, National Association of County and City Health Officials; NIH, National Institutes of Health; NSF, National Science …
